# Supplementary material for: Sinus Tarsi Morphometry Is Correlated with Flatfoot Severity on Weight-Bearing CT
Source: Diagnostics (Basel). 2026 Jan 4;16(1):162. doi: 10.3390/diagnostics16010162 (PMC12785349; doi:10.3390/diagnostics16010162)
Supplement: Supplementary file 1 [file diagnostics-16-00162-s001.zip]

Archive with 1 entries (1 files):
- diagnostics-3987869-supplementary.pdf
